# Supplementary material for: A mouse brain stereotaxic topographic atlas with isotropic 1-μm resolution
Source: Nature. 2025 Jul 2;645(8080):448–56. doi: 10.1038/s41586-025-09211-8 (PMC12422980; doi:10.1038/s41586-025-09211-8)
Supplement: Supplementary file 3 — List of datasets used to validate the delineation of all anatomical structures in STAM. [file 41586_2025_9211_MOESM3_ESM.xlsx]

## Sheet: Sheet1
Brain Structures	sub-structures recognizable	delineating by Nissl staining	recognizable by cell-specific labeling	recognizable by neuron projection data	recognizable by immunohistology	recognizable by in-situ hybridization	delineating by image registration
grey	√
CH	√
CTX	√
CTXpl	√
Isocortex	√
FRP
FRP1		√
FRP2/3		√
MO	√		Cart-Tgl-Cre_200950
MOp						Allen-ISH, Nr5a1-Cre;Ai14
MOp1		√
MOp2/3		√
MOp5		√
MOp6a		√
MOp6b		√
MOs						Allen-ISH, Nr5a1-Cre;Ai14
MOs1		√
MOs2/3		√
MOs5		√
MOs6a		√
MOs6b		√
SS	√
SSp				CCF-Connectivity Data, Nr5a1-Cre		Allen-ISH, Dkk3
SSp1		√
SSp2/3		√
SSp4		√
SSp5		√
SSp6a		√
SSp6b		√
SSs				CCF-Connectivity Data, Calb2-IRES-Cre		Allen-ISH, Dkk3
SSs1		√
SSs2/3		√
SSs4		√
SSs5		√
SSs6a		√
SSs6b		√
GU				CCF-Connectivity Data,Slc17a8-IRES2-Cre		Allen-ISH, Dkk3
GU1		√
GU2/3		√
GU4		√
GU5		√
GU6a		√
GU6b		√
VISC				CCF-Connectivity Data, Calb2-IRES-Cre
VISC1		√
VISC2/3		√
VISC4		√
VISC5		√
VISC6a		√
VISC6b		√
AUD				CCF-Connectivity Data, Pvalb-IRES-Cre
AUDd				CCF-Connectivity Data, Pvalb-IRES-Cre
AUDd1		√
AUDd2/3		√
AUDd4		√
AUDd5		√
AUDd6a		√
AUDd6b		√
AUDp				CCF-Connectivity Data, Pvalb-IRES-Cre
AUDp1		√
AUDp2/3		√
AUDp4		√
AUDp5		√
AUDp6a		√
AUDp6b		√
AUDpo		delineation by elimination
AUDpo1		√
AUDpo2/3		√
AUDpo4		√
AUDpo5		√
AUDpo6a		√
AUDpo6b		√
AUDv				CCF-Connectivity Data, Pvalb-IRES-Cre
AUDv1		√
AUDv2/3		√
AUDv4		√
AUDv5		√
AUDv6a		√
AUDv6b		√
VIS	√
VISal				CCF-Connectivity Data, Tacr1-T2A-Cre
VISal1		√
VISal2/3		√
VISal4		√
VISal5		√
VISal6a		√
VISal6b		√
VISam				CCF-Connectivity Data, Tacr1-T2A-Cre
VISam1		√
VISam2/3		√
VISam4		√
VISam5		√
VISam6a		√
VISam6b		√
VISl				CCF-Connectivity Data, Nr5a1-Cre
VISl1		√
VISl2/3		√
VISl4		√
VISl5		√
VISl6a		√
VISl6b		√
VISp				CCF-Connectivity Data, Nr5a1-Cre
VISp1		√
VISp2/3		√
VISp4		√
VISp5		√
VISp6a		√
VISp6b		√
VISpl				CCF-Connectivity Data, Tacr1-T2A-Cre
VISpl1		√
VISpl2/3		√
VISpl4		√
VISpl5		√
VISpl6a		√
VISpl6b		√
VISpm				CCF-Connectivity Data, Nr5a1-Cre
VISpm1		√
VISpm2/3		√
VISpm4		√
VISpm5		√
VISpm6a		√
VISpm6b		√
ACA						Allen-ISH, Dkk3-RP_Baylor_103179
ACAd		delineation by elimination
ACAd1		√
ACAd2/3		√
ACAd5		√
ACAd6a		√
ACAd6b		√
ACAv			Vglut2-Cre_200883, Vglut2-Cre_211130
ACAv1		√
ACAv2/3		√
ACAv5		√
ACAv6a		√
ACAv6b		√
PL						Allen-ISH, Man1a-RP_050330_01_B04, Rxfp1-RP_050331_03_H02
PL1		√
PL2		√
PL2/3		√
PL5		√
PL6a		√
PL6b		√
ILA			Thy1-Cre_210692, PlxinD1-2A-CreER_211772			Allen-ISH, Man1a-RP_050330_01_B04, Rxfp1-RP_050331_03_H02
ILA1		√
ILA2		√
ILA2/3		√
ILA5		√
ILA6a		√
ILA6b		√
ORB			Camk2-Cre_200937
ORBl
ORBl1		√
ORBl2/3		√
ORBl5		√
ORBl6a		√
ORBl6b		√
ORBm
ORBm1		√
ORBm2		√
ORBm2/3		√
ORBm5		√
ORBm6a		√
ORBvl			Thy1-Cre_210692
ORBvl1		√
ORBvl2/3		√
ORBvl5		√
ORBvl6a		√
ORBvl6b		√
AI			PlxinD1-2A-CreER_211772		√
AId			PlxinD1-2A-CreER_211772, Thy1-Cre_210692	CCF-Connectivity Data, Pvalb-IRES-Cre
AId1		√
AId2/3		√
AId5		√
AId6a		√
AId6b		√
AIp			Thy1-Cre_210692, Sert-Cre_195674, Camk2-Cre_194943	CCF-Connectivity Data, Grp-Cre-KH288
AIp1		√
AIp2/3		√
AIp5		√
AIp6a		√
AIv			PlxinD1-2A-CreER_211772
AIv1		√
AIv2/3		√
AIv5		√
AIv6a		√
AIv6b		√
RSP			PlxinD1-2A-CreER_211772, Cart-Tgl-Cre_200950
RSPagl			Cart-Tgl-Cre_200950
RSPagl1		√
RSPagl2/3		√
RSPagl5		√
RSPagl6a		√
RSPagl6b		√
RSPd			PlxinD1-2A-CreER_211772, Cart-Tgl-Cre_200950
RSPd1		√
RSPd2/3		√
RSPd5		√
RSPd6a		√
RSPd6b		√
RSPv		√
RSPv1		√
RSPv2		√
RSPv2/3		√
RSPv5		√
RSPv6a		√
RSPv6b		√
PTLp				CCF-Connectivity Data, Nr5a1-Cre
PTLp1		√
PTLp2/3		√
PTLp4		√
PTLp5		√
PTLp6a		√
PTLp6b		√
TEa				CCF-Connectivity Data, Calb2-IRES-Cre
TEa1		√
TEa2/3		√
TEa4		√
TEa5		√
TEa6a		√
TEa6b		√
PERI			GAD2-Cre_200961	CCF-Connectivity Data, Tacr1-T2A-Cre
PERI1		√
PERI2/3		√
PERI5		√
PERI6a		√
PERI6b		√
ECT				CCF-Connectivity Data, Tacr1-T2A-Cre
ECT1		√
ECT2/3		√
ECT5		√
ECT6a		√
ECT6b		√
OLF	√
MOB	√				√
MOBgr		√			√
MOBmi		√			√
MOBipl		√			√
MOBopl		√			√
MOBgl		√			√
AOB	√				√
AOBgl		√			√
AOBmi		√			√
AOBgr		√			√
AOBpl		√
AON		√			√
AONd		delineation by elimination
AONe		√			√
AONl			Thy1-Cre_210692, GAD2-Cre_200961, GAD2-Cre_200958
AONm			Vglut2-Cre_200883
AONpv			GAD2-Cre_200961
AON1		√			√
TT		√
TTv		√
TTv1		√
TTv2		√
TTv3		√
TTd		√
TTd1		√
TTd2		√
TTd3		√
TTd4		√
DP		√
DP1		√
DP2/3		√
DP5		√
DP6a		√
PIR		√	Camk2-Cre_194943		√
PIR1		√			√
PIR2		√			√
PIR3		√			√
NLOT		√
NLOT1		√
NLOT2		√
NLOT3		√
COA		√
COAa		√
COAa1		√
COAa2		√
COAp		√
COApm		√
COApm1		√
COApm2		√
COApm3		√
COApl		√
COApl1		√
COApl2		√
COApl3		√
PAA		√
PAA1		√
PAA2		√
PAA3		√
TR		√
TR1		√
TR2		√
TR3		√
HPF	√
HIP	√						√
CA		√					√
CA1			Camk2-Cre_194943				√
CA1d							√
CA1slmd							√
CA1sod							√
CA1spd							√
CA1srd							√
CA1i							√
CA1slmi							√
CA1soi							√
CA1spi							√
CA1sri							√
CA1v							√
CA1slmv							√
CA1sov							√
CA1spv							√
CA1srv							√
CA1vv							√
CA1spvv							√
CA2			Camk2-Cre_194943				√
CA2slm							√
CA2slu							√
CA2so							√
CA2sp							√
CA2sr							√
CA3			Camk2-Cre_194943				√
CA3d							√
CA3slud							√
CA3slmd							√
CA3sod							√
CA3spd							√
CA3srd							√
CA3dd							√
CA3spdd							√
CA3i							√
CA3slui							√
CA3slmi							√
CA3soi							√
CA3spi							√
CA3sri							√
CA3v							√
CA3sluv							√
CA3sov							√
CA3spv							√
CA3srv							√
CA3vv							√
CA3sluvv							√
CA3sovv							√
CA3spvv							√
CA3srvv							√
DG		√					√
DGd							√
DGmod							√
DGpod							√
DGsgd							√
DGi							√
DGmoi							√
DGpoi							√
DGsgi							√
DGv							√
DGmov							√
DGpov							√
DGsgv							√
DGcr							√
DGcrmo							√
FC		√					√
IG		√					√
RHP	√
ENT		√
ENTl		√
ENTl1		√
ENTl2		√
ENTl2/3		√
ENTl2a		√
ENTl2b		√
ENTl3		√
ENTl4		√
ENTl4/5		√
ENTl5		√
ENTl6a		√
ENTl6b		√
ENTm		√
ENTm1		√
ENTm2		√
ENTm2a		√
ENTm2b		√
ENTm3		√
ENTm4		√
ENTm5		√
ENTm6		√
ENTmv		√
ENTmv1		√
ENTmv2		√
ENTmv3		√
ENTmv5		√
ENTmv6		√
PAR		√
PAR1		√
PAR2		√
PAR3		√
POST		√
POST1		√
POST2		√
POST3		√
PRE		√
PRE1		√
PRE2		√
PRE3		√
SUB		√
ProSUB		√
ProSUBsp3		√
ProSUBsp4		√
SUBdd		√
SUBdm		√
SUBdsp		√
SUBdsp1		√
SUBdsp4		√
SUBdsr		√
SUBv		√
SUBvm		√
SUBvsr		√
SUBvsp		√
SUBvsp1		√
SUBvsp2		√
SUBvsp3		√
SUBvsp4		√
CTXsp	√
CLA		√
EP		√
EPd		√
EPv		√
LA		√				Allen-ISH, Lypd1-RP_050614_01_H06
BLA						Allen-ISH, Calb1-RP_071204_01_C05 Allen-ISH, Lypd1-RP_050614_01_H06
BLAa			Cart-Tgl-Cre_200950
BLAp			Cart-Tgl-Cre_200950
BLAv		√
BMA		√
BMAa		√
BMAp		√
PA		√
CNU	√
STR	√
STRd	√				√
CP		√	Camk2-Cre_194943		√
STRv	√				NeuN
ACB		√			√
ACBd			Thy1-Cre__210692
ACBv			Thy1-Cre__210692
FS		√
OT		√			√
OTisl		√			√
OTislm		√			√
OT1		√			√
OT2		√			√
OT3		√			√
LSX		√
LS		√
LSc		√
LSr		√
LSv		√
SF		√			√
SH		√
sAMY		√
AAA		√
BA		√
CEA		√
CEAc		√
CEAm		delineation by elimination
IA		√
MEA		√
MEAad			GAD2-Cre_200961
MEAav		delineation by elimination
MEApd		√
MEApv		√
PAL		√
PALd		√
GP		√	Camk2-Cre_194943
GPe		√
GPi		√
PALv		√
SI		√			√
MA		√
PALm		√
MSC		√			√
MS		√			√
NDB		√			√
TRS		√
PALc		√
BST		√
BSTp		√
BSTse		√
BAC		√
BS	√
IB	√
TH	√
DORsm		√
VENT		√
VAL		√
VM		√
VP		√	GAL-Cre_194958			Allen-ISH,Pde7b-RP_050505_04_A09
VPL		√
VPLpc		√
VPM		√
VPMpc		√
SPF		√
SPFm		√
SPFp		√
SPA		√
PP		√
GENd		√
MG		√
MGd
MGv			CRH-Cre_211398, CRH-Cre_194434
MGm
LGd		√
DORpm	√
LAT		√
LP		√				Allen-ISH, Lypd1-RP_050614_01_H06
PO		√
POL		√
SGN		√
ATN		√
AV		√
AM		√
AMd		√
AMv		√
AD		√
IAM		√
IAD		√
LD		√
MED			Thy1-Cre_210692
IMD						Allen-ISH, Calb2-RP_071204_01_B06
MD			Thy1-Cre_210692, Cart-Tgl-Cre_200950			Allen-ISH,Kcnip3-RP_050808_02_B04
MDc						Allen-ISH,Kcnip3-RP_050808_02_B04
MDl			Thy1-Cre_210692			Allen-ISH,Kcnip3-RP_050808_02_B04
MDm			Thy1-Cre_210692			Allen-ISH,Kcnip3-RP_050808_02_B04
PR		√
SMT		√
MTN		√
PVT		√				Allen-ISH, Calb2-RP_071204_01_B06
PT		√
RE		√
ILM		√
RH		√
CM		√
PCN		√
CL						Allen-ISH, Calb1-RP_071204_01_C05
PF		√
RT		√				Allen-ISH,Pde7b-RP_050505_04_A09
GENv	√
IGL		√
LGv		√
SubG
EPI	√
MH		√
LH		√
HY	√
PVZ	√
SO		√
PVH		√
PVHp		√
PVHap		√
PVHpv		√
PVa		√
PVi			Thy1-Cre_210692, Emx1-Cre_210315
ARH		√	GAL-Cre_194958
PVR	√
ADP						Allen-ISH, Fxyd6-RP_051017_01_E10
AVP		√
DMH		√	GAL-Cre_194958
DMHa			Thy1-Cre_210692
DMHp			Thy1-Cre_210692, GAD2-Cre_200961
DMHv		delineation by elimination
MEPO		√
MPO		√
OV						Allen-ISH, Baiap3-RP_060315_03_C11, Slit1-RP_051213_01_A11
PD						Allen-ISH, Fxyd6-RP_051017_01_E10
PS						Allen-ISH, Gabra1-RP_051101_02_A09
PVp		√
PVpo			Fezf2-2A-CreER_211768
SBPV						Allen-ISH, Slc32a1-RP_051017_01_D07
SCH		√
AVPV		√			√
MEZ	√
AHN		√
AHNa			Vgat-Cre_211441
AHNc		delineation by elimination
AHNp		√
MBO		√
LM		√
MM		√
MMme		√
MMe		√
SUM		√
SUMm		√
SUMl		√
TM		√
TMd		√
TMv		√
MPN						Allen-ISH, Slc32a1-RP_051017_01_D07
MPNc		delineation by elimination
MPNl			Vglut2-Cre_200883
MPNm			Vglut2-Cre_200883
PMd		√
PMv		√
VMH		√	GAL-Cre_194958
VMHa		√
VMHc		√
VMHdm		√
VMHvl		√
PH		√
LZ	√
LHA		√	GAL-Cre_194958
LPO		√
PSTN		√
RCH		√
STN		√
TU		√
ZI		√
ZId			Vglut2-Cre_200883
ZIv			Vglut2-Cre_200883
ZIc			Vglut2-Cre_200883
ZIr			Vglut2-Cre_200883
A13		√
FF		√
ME		√
MB	√
MBsen	√
SCs		√
SCop		√
SCsg		√
SCzo		√
IC		√
ICc			TH-Cre_211401
ICd		√
ICe		delineation by elimination
SAG		√
NB						Allen-ISH, Tcf7l2-RP_050725_03_B11
PBG		√
MEV		√
MBmot	√
SNr		√
VTA		√
RR						Allen-ISH, Th-RP_Baylor_103073
MRN		√
SCm		√
SCdg		√
SCdw		√
SCiw		√
SCig		√
SCig-a
SCig-b
SCig-c
PAG		√			NeuN, NF160
PAGdm
PAGdl
PAGl
PAGvl
PAGvm
PRC		√
INC		√
ND		√
PRT		√
APN		√	SOM-Cre_195225
MPT		√
NOT		√
NPC		√
OP		√
PPT		√
CUN		√
RN		√
III		√
EW		√
IV		√
VTN		√
AT		√
MBsta	√
SNc		√
PPN			Chat-Cre_193719			Allen-ISH, Slc32a1-RP_051017_01_D07
RAmb		√
IF		√
IPN		√
RL		√
CLI		√
DR		√
HB	√
P	√
P-sen	√
NLL		√
NLLh		√
NLLd						Allen-ISH, Lamp5-RP_050725_01_B03
NLLv			Vgat-Cre_211441, CRH-Cre_194434
PSV		√
PB		√
KF		√
PBl		√
PBlc		√
PBld		√
PBle		√
PBls		√
PBlv		√
PBm		√
PBme		√
PBmm		√
SOC		√
POR		√
SOCm		√
SOCl		√
P-mot	√
B		√
DTN		√
PCG		√
PG		√	CRH-Cre_194434
PRNc			Vglut2-Cre_200883
SG		√
SUT		√
TRN		√	DAT-Cre_211930
V		√
P-sta	√
CS		√	CRH-Cre_194434		NF160	VDB-RV-N2C
CSl		delineation by elimination	CRH-Cre_194434
CSm			Vgat-Cre_211441, Camk2-Cre_200937, CRH-Cre_194434
LC		√
LDT		√
NI		√
PRNr		√	CRH-Cre_194434
RPO			PV-Cre_193723
SLC		√
SLD		√
MY	√
MY-sen	√
AP		√
CN		√
CNlam		√
CNspg		√
DCO		√
VCO		√
DCN		√
CU		√
GR		√
ECU		√
NTB		√
NTS		√
SPVC
SPVI			Vgat-Cre_211441, Thy1-Cre_210692, Emx1-Cre_210315, Camk2-Cre_200937			Allen-ISH, Slc32a1-RP_051017_01_D07
SPVO
MY-mot			SOM-Cre_193727
VI		√
VII		√	Chat-Cre_193719
ACVII		√
AMB		√
DMX		√
GRN			Vglut2-Cre_200883, SOM-Cre_193727
IO		√
LRN		√
LIN		√
IRN			Emx1-Cre_210315
MARN		√
MDRN
MDRNd
MDRNv						Allen-ISH, Spp1-RP_060518_01_C06
PARN			GAD2-Cre_200961, GAD2-Cre_200958
PAS		√
PGRN			GAD2-Cre_200958
PGRNd
PGRNl
PHY		√
NR		√
PRP		√
PPY		√
VNC		√
LAV		√
MV		√
SPIV		√
SUV		√
XII		√
x		√
y		√
MY-sta	√
RM						Allen-ISH, Slc6a4-RP_071204_04_G10, Ngfr-RP_071218_02_B01
RPA			Vgat-Cre_211441, GAL-Cre_194958			Allen-ISH, Tph2-RP_060220_03_C04
RO		√
CB	√
CBX	√
VERM	√
LING		√
LINGmo		√
LINGgr		√
CENT		√
CENT2		√
CENT2gr		√
CENT2mo		√
CENT3		√
CENT3gr		√
CENT3mo		√
CUL		√
CUL4/5		√
CUL4/5gr		√
CUL4/5mo		√
DEC		√
DECgr		√
DECmo		√
FOTU		√
FOTUgr		√
FOTUmo		√
PYR		√
PYRgr		√
PYRmo		√
UVU		√
UVUgr		√
UVUmo		√
NOD		√
NODgr		√
NODmo		√
HEM		√
SIM		√
SIMgr		√
SIMmo		√
AN		√
ANcr1		√
ANcr1gr		√
ANcr1mo		√
ANcr2		√
ANcr2gr		√
ANcr2mo		√
PRM		√
PRMgr		√
PRMmo		√
COPY		√
COPYgr		√
COPYmo		√
PFL		√
PFLgr		√
PFLmo		√
FL		√
FLgr		√
FLmo		√
CBN		√
DN		√
VS		√
LV		√
SEZ		√
V3		√
V4		√
AQ		√
fiber tract	√
In		√
lotg		√
lot		√
aco		√			NeuN, NF160
IIn		√			√
bsc		√
csc		√
och		√
opt		√
IIIn		√
mlf		√
pc		√
Vn		√			√
moV		√
sV		√
sptV		√			√
VIIn		√
gVIIn		√
VIIIn		√
vVIIIn		√
cVIIIn		√
tb		√
ll		√
bic		√
Xn		√
ts		√
drt		√
cett		√
ml		√
cbf		√
cbp		√
scp		√
dscp		√
sctv		√
mcp		√	CRH-Cre_194434		NF160
icp		√
arb		√
lfbs		√
cc		√
cst		√
int		√				Allen-ISH,Pde7b-RP_050505_04_A09
cpd		√
py		√
lfbst		√
em		√
eps		√
tsp		√
dtd		√
rust		√
vtd		√
mfbs		√
mfbc		√
act		√
cing		√
fxs		√			√
alv		√
df		√
fi		√			NF160
fxpo		√
fx		√
hc		√
dhc		√
vhc		√			√
st		√			√
mfsbshy		√			NF160
mfbsma		√
mtt		√				Allen-ISH,Pde7b-RP_050505_04_A09
mtg		√
mp		√
mfbse		√
sm		√
fr		√
hbc		√
