# Supplementary material for: A mouse brain stereotaxic topographic atlas with isotropic 1-μm resolution
Source: Nature. 2025 Jul 2;645(8080):448–56. doi: 10.1038/s41586-025-09211-8 (PMC12422980; doi:10.1038/s41586-025-09211-8)
Supplement: Supplementary file 4 — Information of mouse strains used for constructing the STAM. [file 41586_2025_9211_MOESM4_ESM.xlsx]

## Sheet: Sheet1
Experimental Models: Organisms/Strains		Sources	No.
C57	Mouse: C57BL/6J	Beijing Vital River Laboratory Animal Technology Co., Ltd	#213
Camk2-Cre	Mouse: B6.Cg-Tg(Camk2a-cre)T29-1Stl/J	The Jackson Laboratory	JAX: 005359
Cart-Cre	Mouse: STOCK Tg(Cartpt-cre)1Aibs/J	The Jackson Laboratory	JAX: 009615
Chat-Cre	Mouse: B6;129S6-Chattm2(cre)Lowl/J	The Jackson Laboratory	JAX: 006410
CRH-Cre	Mouse: B6(Cg)-Crhtm1(cre)Zjh/J	The Jackson Laboratory	JAX: 012704
DAT-Cre	Mouse: B6.SJL-Slc6a3tm1.1(cre)Bkmn/J	The Jackson Laboratory	JAX: 006660
Emx1-Cre	Mouse: B6.129S2-Emx1tm1(cre)Krj/J	The Jackson Laboratory	JAX: 005628
Fezf2-CreER	Mouse: B6;129S4-Fezf2tm1.1(cre/ERT2)Zjh/J	From Dr. Josh Huang Lab	N/A
GAD2-Cre	Mouse: STOCK Gad2tm2(cre)Zjh/J	The Jackson Laboratory	JAX: 010802
GAL-Cre	Mouse: STOCK Tg(Gal-cre)K187Gsat/Mmucd	The Mutant Mouse Regional Resource Center	031060-UCD
PlxnD1-CreER	Mouse: B6;129S4-Plxnd1tm1.1(cre/ERT2)Zjh/J	From Dr. Josh Huang Lab	N/A
PV-Cre	Mouse: B6.129P2-Pvalbtm1(cre)Arbr/J	The Jackson Laboratory	JAX: 017320
Sert-Cre	Mouse: B6.129(Cg)-Slc6a4tm1(cre)Xz/J	The Jackson Laboratory	JAX: 014554
SOM-Cre	Mouse: STOCK Ssttm2.1(cre)Zjh/J	The Jackson Laboratory	JAX: 013044
TH-Cre	Mouse: B6.Cg-7630403G23RikTg(Th-cre)1Tmd/J	The Jackson Laboratory	JAX: 008601
Thy1-Cre	Mouse:FVB/N-Tg(Thy1-cre)1Vln/J	The Jackson Laboratory	JAX: 006143
Vgat-Cre	Mouse: B6J.129S6(FVB)-Slc32a1tm2(cre)Lowl/MwarJ	The Jackson Laboratory	JAX: 028862
Vglut2-Cre	Mouse: B6J.129S6(FVB)Slc17a6tm2(cre)Lowl/MwarJ	The Jackson Laboratory	JAX: 028863
LSL-H2B-GFP	Mouse: B6.Cg-Gt(ROSA)26Sortm8(CAG-HIST1H2BB/EGFP)Zjh/J	From Dr. Josh Huang Lab	N/A
Strains Used in This Paper	Sample numbers used	Details of samples used
C57	3 (1 for Nissl staining, 1 for immunohistochemistry, 1 for acquiring the whole head)	all samples are 8-week males
Camk2-Cre; LSL-H2B-GFP	2	both samples are females, 1 sample is 6-week, the other is 22-week
Cart-Cre; LSL-H2B-GFP	1	22-week female
Chat-Cre; LSL-H2B-GFP	1	8-week male
CRH-Cre; LSL-H2B-GFP	2	1 sample is 9-week female, the other is 36-week male
DAT-Cre; LSL-H2B-GFP	1	9-week male
Emx1-Cre; LSL-H2B-GFP	1	20-week female
Fezf2-CreER; LSL-H2B-GFP	1	13-week female
GAD2-Cre; LSL-H2B-GFP	2	both samples are 26-week males
GAL-Cre; LSL-H2B-GFP	1	1 sample is 6-week female
PlxnD1-CreER; LSL-H2B-GFP	1	15-week female
PV-Cre; LSL-H2B-GFP	1	9-week female
Sert-Cre; LSL-H2B-GFP	1	9-week male
SOM-Cre; LSL-H2B-GFP	2	1 sample is 20-week female, the other is 6-week male
TH-Cre; LSL-H2B-GFP	1	9-week female
Thy1-Cre; LSL-H2B-GFP	1	24-week female
Vgat-Cre; LSL-H2B-GFP	1	8-week male
Vglut2-Cre; LSL-H2B-GFP	2	both samples are females, 1 sample is 17-week, the other is 8-week
	Total: 25 (3 C57 images + 22 specific gene-type neuron distribution images)
