# Supplementary material for: A mouse brain stereotaxic topographic atlas with isotropic 1-μm resolution
Source: Nature. 2025 Jul 2;645(8080):448–56. doi: 10.1038/s41586-025-09211-8 (PMC12422980; doi:10.1038/s41586-025-09211-8)
Supplement: Supplementary file 5 — List applications, tools and related online resources of the STAM, and their web links. [file 41586_2025_9211_MOESM5_ESM.xlsx]

## Sheet: Sheet1
List applications and tools of the STAM
Functionalities	Link	Features
Single entry-point/Homepage	https://atlas.brainsmatics.cn/STAM/	- A complete list of STAM's web service links
Visualization of the 2D atlas planes	https://atlas.brainsmatics.cn/STAM/reference/index.html?lang=en_us https://atlas.brainsmatics.cn/STAM/help.html?node=ArbitraryPlaneVisualization&lang=en_us	- Canonical plane visualization - Arbirtary angle plane visualization with 1 μm resolution	Note: for arbitrary-angle plane visualization, click the GoTo button (blue box on the right snapshot) of the page to use this service
Visualization of brain structures' 3D topography	https://atlas.brainsmatics.cn/3DViewer/?type=normal	- Deep integration of neuroinformation, supporting mutual queries between brain regions and neurons - Assembly view to reveal the composition of complicated structures
Data sharing for the whole brain	https://atlas.brainsmatics.cn/3DViewer/?type=downloading	- Allowed to download the Nissl-stained 1 μm resolution whole mouse brain dataset with arbitrary spatial range of interest - The spatial range for downloading is selected and visualized in STAM's 3D space by users - Allowed to select the spatial range that just completely covers brain region of interest, and then download its original Nissl-stained image
Inter-atlas mapping	https://atlas.brainsmatics.cn/3DViewer/?type=mapping	- Bidirectional mapping of neuron morphology data and 3D image datasets between CCF and STAM - Instant visualization of the mapped result in STAM' 3D space - A suit of tools, including the Fiji/ImageJ plugin, the API for scripting, and the web service, meeting the needs of various application scenes
Neuronal circuits mapping	https://atlas.brainsmatics.cn/3DViewer/?type=circuits	- A comprehensive connectivity diagram of the whole mouse brain, created by single-neuron projections - Providing the overview of upstreams and downstreams of any queried brain region - Providing the faceted search for neuron morphology data by filtering the soma location and projection terminal information - In situ visualizing the complete neuronal circuits of any queried neuron in STAM' 3D spc…
Brain slice registration	https://atlas.brainsmatics.cn/3DViewer/?type=registration	- Fully automatical registration for PI and DAPI stained brain slices - Instant visualization in STAM's 3D space, revealing the calculated position of the uploaded slice
Virtual surgery guidance	https://atlas.brainsmatics.cn/3DViewer/?type=virtual	- Manually or intellegently planning of injecting a mouse brain, based on the given constraints by users - Visualizing the brain structures that the planned injection path traverses through, reminding the possible information loss introduced by the planned operation
Related online resources of STAM
Specific gene-type neuron distribution datasets used for validating STAM	https://atlas.brainsmatics.cn/STAM/validation.html	- Non-linearly mapped specific gene-type neuron distribution datasets overlaid with STAM
A comparison of the MOST-Nissl dataset with the Nissl-staining sections from brainmaps.org	https://atlas.brainsmatics.cn/STAM/corresponding.html	- A Table providing pairwise correspondence between the sections from MOST-Nissl dataset and the ones from brainmaps.org, given the direct links to each item
More results for Extended Data Fig. 5, Extended Data Fig. 7, and Extended Data Fig. 10	https://atlas.brainsmatics.cn/STAM/extended.html	- Complete displays of the definition of all datum marks, the registrations of ISH images to the corresponding MOST-Nissl coronal planes, and the details of subdivisions of ACB, ZI and PAG.
