# Supplementary material for: A mouse brain stereotaxic topographic atlas with isotropic 1-μm resolution
Source: Nature. 2025 Jul 2;645(8080):448–56. doi: 10.1038/s41586-025-09211-8 (PMC12422980; doi:10.1038/s41586-025-09211-8)
Supplement: Supplementary file 6 — List of names, descriptions and coordinates of the STAM’s intracranial datum marks. [file 41586_2025_9211_MOESM6_ESM.xlsx]

## Sheet: Sheet1
Datum name	Definition	Initial Coordinate (μm)			Distance to Bregma point (μm)			Distance to Lambda point (μm)			Usage
		x	y	z	M-L	D-V	A-P	M-L	D-V	A-P
Bregma	intersection of the coronal suture and the sagittal suture	5888	867	5230	-	-	-	257	637	4376	usually for surgery of the mouse brain
Lambda	intersection of the lambdoid suture and the sagittal suture	5631	230	9606	-257	-637	-4376	-	-	-
ac-left	left-most tip of the olfactory limb of ac	3970	5750	3760	-1932	4915	1320	-1675	5552	5696	for spatial localization around the cerebral nuclei
ac-right	right-most tip of the olfactory limb of ac	7280	5830	3760	1440	4995	1415	1697	5632	5791
ac-mid	merging point of the bilateral limbs of ac	5700	5710	5030	-221	4758	-44	36	5395	4332
DGsg-left	ventral-most tip of the left-side DGsg	4130	6740	7410	-1757	5925	-2201	-1500	6562	2175	for spatial localization around hippocampus
DGsg-right	ventral-most tip of the right-side DGsg	7240	6750	7490	1376	5902	-2233	1633	6539	2143
DGsg-mid	midpoint of the line connecting the dorsal tips of bilateral DGsg	5700	3220	6160	-211	2348	-952	46	2985	3424
cc-anterior	anterior-most tip of the merged bilateral cc	5700	4090	4280	-236	3230	963	21	3867	5339	for spatial localization around the mid-sagittal plane from anterior to posterior
cc-posterior	posterior-most tip of the merged bilateral cc	5700	2250	7940	-183	1338	-2718	74	1975	1658
DR-anterior	anterial-most tip of the DR	5700	4210	9040	-216	3332	-3741	41	3969	635
DR-posterior	posterioventral-most tip of the DR	5700	5340	10330	-193	4446	-5096	64	5083	-720
MG-left	posterior-most tip of the left-side MG	3200	4160	9440	-2702	3265	-4210	-2445	3902	166	for spatial localization around thalamus
MG-right	posterior-most tip of the right-side MG	8150	4040	9310	2253	3179	-4087	2510	3816	289
LA-left	dorsal-most tip of the left-side LA	1710	5170	7630	-4186	4377	-2386	-3929	5014	1990	for spatial localization around amygdala
LA-right	dorsal-most tip of the right-side LA	9700	5170	7630	3829	4198	-2395	4086	4835	1981
VIIn-left	dorsal-most tip of the left-side VIIn	5080	5630	11160	-817	4766	-5936	-560	5403	-1560	for spatial localization around hindbrain
VIIn-right	dorsal-most tip of the right-side VIIn	6360	5620	11200	482	4800	-5986	739	5437	-1610
AMB-left	anterior-most tip of the left-side AMB	4210	6960	12100	-1638	6197	-6982	-1381	6834	-2606
AMB-right	anterior-most tip of the right-side AMB	7190	7190	11870	1260	6239	-6893	1517	6876	-2517
