# Supplementary material for: A mouse brain stereotaxic topographic atlas with isotropic 1-μm resolution
Source: Nature. 2025 Jul 2;645(8080):448–56. doi: 10.1038/s41586-025-09211-8 (PMC12422980; doi:10.1038/s41586-025-09211-8)
Supplement: Supplementary file 7 — The newly annotated brain structures compared to CCF. [file 41586_2025_9211_MOESM7_ESM.xlsx]

## Sheet: Sheet1
brain structures	based on cytoarchitecture	based on cell-specific labeling	based on image registration	based on in-situ hybridization	Type
PL2	√				Well recognized on cytoarchitecture, and not illustrated in CCF
ORBm2	√				Well recognized on cytoarchitecture, and not illustrated in CCF
MOBgr	√				Well recognized on cytoarchitecture, and not illustrated in CCF
MOBmi	√				Well recognized on cytoarchitecture, and not illustrated in CCF
MOBipl	√				Well recognized on cytoarchitecture, and not illustrated in CCF
MOBopl	√				Well recognized on cytoarchitecture, and not illustrated in CCF
MOBgl	√				Well recognized on cytoarchitecture, and not illustrated in CCF
AOBpl	√				a potential new brain region based on cytoarchitecture
AONd	√				Well recognized on cytoarchitecture, and not illustrated in CCF
AONe	√				Well recognized on cytoarchitecture, and not illustrated in CCF
AONl		√			Recognized on non-cytoarchitecture, and not illustrated in CCF
AONm		√			Recognized on non-cytoarchitecture, and not illustrated in CCF
AONpv		√			Recognized on non-cytoarchitecture, and not illustrated in CCF
AON1	√				Well recognized on cytoarchitecture, and not illustrated in CCF
TTv1	√				Well recognized on cytoarchitecture, and not illustrated in CCF
TTv2	√				Well recognized on cytoarchitecture, and not illustrated in CCF
TTv3	√				Well recognized on cytoarchitecture, and not illustrated in CCF
TTd1	√				Well recognized on cytoarchitecture, and not illustrated in CCF
TTd2	√				Well recognized on cytoarchitecture, and not illustrated in CCF
TTd3	√				Well recognized on cytoarchitecture, and not illustrated in CCF
TTd4	√				Well recognized on cytoarchitecture, and not illustrated in CCF
DP1	√				Well recognized on cytoarchitecture, and not illustrated in CCF
DP2/3	√				Well recognized on cytoarchitecture, and not illustrated in CCF
DP5	√				Well recognized on cytoarchitecture, and not illustrated in CCF
DP6a	√				Well recognized on cytoarchitecture, and not illustrated in CCF
PIR1	√				Well recognized on cytoarchitecture, and not illustrated in CCF
PIR2	√				Well recognized on cytoarchitecture, and not illustrated in CCF
PIR3	√				Well recognized on cytoarchitecture, and not illustrated in CCF
COAa1	√				Well recognized on cytoarchitecture, and not illustrated in CCF
COAa2	√				Well recognized on cytoarchitecture, and not illustrated in CCF
COApm1	√				Well recognized on cytoarchitecture, and not illustrated in CCF
COApm2	√				Well recognized on cytoarchitecture, and not illustrated in CCF
COApm3	√				Well recognized on cytoarchitecture, and not illustrated in CCF
COApl1	√				Well recognized on cytoarchitecture, and not illustrated in CCF
COApl2	√				Well recognized on cytoarchitecture, and not illustrated in CCF
COApl3	√				Well recognized on cytoarchitecture, and not illustrated in CCF
PAA1	√				Well recognized on cytoarchitecture, and not illustrated in CCF
PAA2	√				Well recognized on cytoarchitecture, and not illustrated in CCF
PAA3	√				Well recognized on cytoarchitecture, and not illustrated in CCF
TR1	√				Well recognized on cytoarchitecture, and not illustrated in CCF
TR2	√				Well recognized on cytoarchitecture, and not illustrated in CCF
TR3	√				Well recognized on cytoarchitecture, and not illustrated in CCF
CA1d			√		Illustrated by image registration, and not illustrated in CCF
CA1slmd			√		Illustrated by image registration, and not illustrated in CCF
CA1sod			√		Illustrated by image registration, and not illustrated in CCF
CA1spd			√		Illustrated by image registration, and not illustrated in CCF
CA1srd			√		Illustrated by image registration, and not illustrated in CCF
CA1i			√		Illustrated by image registration, and not illustrated in CCF
CA1slmi			√		Illustrated by image registration, and not illustrated in CCF
CA1soi			√		Illustrated by image registration, and not illustrated in CCF
CA1spi			√		Illustrated by image registration, and not illustrated in CCF
CA1sri			√		Illustrated by image registration, and not illustrated in CCF
CA1v			√		Illustrated by image registration, and not illustrated in CCF
CA1slmv			√		Illustrated by image registration, and not illustrated in CCF
CA1sov			√		Illustrated by image registration, and not illustrated in CCF
CA1spv			√		Illustrated by image registration, and not illustrated in CCF
CA1srv			√		Illustrated by image registration, and not illustrated in CCF
CA1vv			√		Illustrated by image registration, and not illustrated in CCF
CA1spvv			√		Illustrated by image registration, and not illustrated in CCF
CA2slm			√		Illustrated by image registration, and not illustrated in CCF
CA2slu			√		Illustrated by image registration, and not illustrated in CCF
CA2so			√		Illustrated by image registration, and not illustrated in CCF
CA2sp			√		Illustrated by image registration, and not illustrated in CCF
CA2sr			√		Illustrated by image registration, and not illustrated in CCF
CA3d			√		Illustrated by image registration, and not illustrated in CCF
CA3slud			√		Illustrated by image registration, and not illustrated in CCF
CA3slmd			√		Illustrated by image registration, and not illustrated in CCF
CA3sod			√		Illustrated by image registration, and not illustrated in CCF
CA3spd			√		Illustrated by image registration, and not illustrated in CCF
CA3srd			√		Illustrated by image registration, and not illustrated in CCF
CA3dd			√		Illustrated by image registration, and not illustrated in CCF
CA3spdd			√		Illustrated by image registration, and not illustrated in CCF
CA3i			√		Illustrated by image registration, and not illustrated in CCF
CA3slui			√		Illustrated by image registration, and not illustrated in CCF
CA3slmi			√		Illustrated by image registration, and not illustrated in CCF
CA3soi			√		Illustrated by image registration, and not illustrated in CCF
CA3spi			√		Illustrated by image registration, and not illustrated in CCF
CA3sri			√		Illustrated by image registration, and not illustrated in CCF
CA3v			√		Illustrated by image registration, and not illustrated in CCF
CA3sluv			√		Illustrated by image registration, and not illustrated in CCF
CA3sov			√		Illustrated by image registration, and not illustrated in CCF
CA3spv			√		Illustrated by image registration, and not illustrated in CCF
CA3srv			√		Illustrated by image registration, and not illustrated in CCF
CA3vv			√		Illustrated by image registration, and not illustrated in CCF
CA3sluvv			√		Illustrated by image registration, and not illustrated in CCF
CA3sovv			√		Illustrated by image registration, and not illustrated in CCF
CA3spvv			√		Illustrated by image registration, and not illustrated in CCF
CA3srvv			√		Illustrated by image registration, and not illustrated in CCF
DGd			√		Illustrated by image registration, and not illustrated in CCF
DGmod			√		Illustrated by image registration, and not illustrated in CCF
DGpod			√		Illustrated by image registration, and not illustrated in CCF
DGsgd			√		Illustrated by image registration, and not illustrated in CCF
DGi			√		Illustrated by image registration, and not illustrated in CCF
DGmoi			√		Illustrated by image registration, and not illustrated in CCF
DGpoi			√		Illustrated by image registration, and not illustrated in CCF
DGsgi			√		Illustrated by image registration, and not illustrated in CCF
DGv			√		Illustrated by image registration, and not illustrated in CCF
DGmov			√		Illustrated by image registration, and not illustrated in CCF
DGpov			√		Illustrated by image registration, and not illustrated in CCF
DGsgv			√		Illustrated by image registration, and not illustrated in CCF
DGcr			√		Illustrated by image registration, and not illustrated in CCF
DGcrmo			√		Illustrated by image registration, and not illustrated in CCF
ENTl2/3	√				Well recognized on cytoarchitecture, and not illustrated in CCF
ENTl2a	√				Well recognized on cytoarchitecture, and not illustrated in CCF
ENTl2b	√				Well recognized on cytoarchitecture, and not illustrated in CCF
ENTl4	√				Well recognized on cytoarchitecture, and not illustrated in CCF
ENTl4/5	√				Well recognized on cytoarchitecture, and not illustrated in CCF
ENTl6b	√				Well recognized on cytoarchitecture, and not illustrated in CCF
ENTm2a	√				Well recognized on cytoarchitecture, and not illustrated in CCF
ENTm2b	√				Well recognized on cytoarchitecture, and not illustrated in CCF
ENTm4	√				Well recognized on cytoarchitecture, and not illustrated in CCF
ENTmv	√				Well recognized on cytoarchitecture, and not illustrated in CCF
ENTmv1	√				Well recognized on cytoarchitecture, and not illustrated in CCF
ENTmv2	√				Well recognized on cytoarchitecture, and not illustrated in CCF
ENTmv3	√				Well recognized on cytoarchitecture, and not illustrated in CCF
ENTmv5	√				Well recognized on cytoarchitecture, and not illustrated in CCF
ENTmv6	√				Well recognized on cytoarchitecture, and not illustrated in CCF
PAR1	√				Well recognized on cytoarchitecture, and not illustrated in CCF
PAR2	√				Well recognized on cytoarchitecture, and not illustrated in CCF
PAR3	√				Well recognized on cytoarchitecture, and not illustrated in CCF
POST1	√				Well recognized on cytoarchitecture, and not illustrated in CCF
POST2	√				Well recognized on cytoarchitecture, and not illustrated in CCF
POST3	√				Well recognized on cytoarchitecture, and not illustrated in CCF
PRE1	√				Well recognized on cytoarchitecture, and not illustrated in CCF
PRE2	√				Well recognized on cytoarchitecture, and not illustrated in CCF
PRE3	√				Well recognized on cytoarchitecture, and not illustrated in CCF
ProSUB	√				Well recognized on cytoarchitecture, and not illustrated in CCF
ProSUBsp3	√				Well recognized on cytoarchitecture, and not illustrated in CCF
ProSUBsp4	√				Well recognized on cytoarchitecture, and not illustrated in CCF
SUBdd	√				Well recognized on cytoarchitecture, and not illustrated in CCF
SUBdm	√				Well recognized on cytoarchitecture, and not illustrated in CCF
SUBdsp	√				Well recognized on cytoarchitecture, and not illustrated in CCF
SUBdsp1	√				Well recognized on cytoarchitecture, and not illustrated in CCF
SUBdsp4	√				Well recognized on cytoarchitecture, and not illustrated in CCF
SUBdsr	√				Well recognized on cytoarchitecture, and not illustrated in CCF
SUBvv	√				Well recognized on cytoarchitecture, and not illustrated in CCF
SUBvm	√				Well recognized on cytoarchitecture, and not illustrated in CCF
SUBvsr	√				Well recognized on cytoarchitecture, and not illustrated in CCF
SUBvsp	√				Well recognized on cytoarchitecture, and not illustrated in CCF
SUBvsp1	√				Well recognized on cytoarchitecture, and not illustrated in CCF
SUBvsp2	√				Well recognized on cytoarchitecture, and not illustrated in CCF
SUBvsp3	√				Well recognized on cytoarchitecture, and not illustrated in CCF
SUBvsp4	√				Well recognized on cytoarchitecture, and not illustrated in CCF
ACBd		√			Recognized on non-cytoarchitecture, and not illustrated in CCF
ACBv		√			Recognized on non-cytoarchitecture, and not illustrated in CCF
OTisl	√				Well recognized on cytoarchitecture, and not illustrated in CCF
OTislm	√				Well recognized on cytoarchitecture, and not illustrated in CCF
OT1	√				Well recognized on cytoarchitecture, and not illustrated in CCF
OT2	√				Well recognized on cytoarchitecture, and not illustrated in CCF
OT3	√				Well recognized on cytoarchitecture, and not illustrated in CCF
MEAad		√			Recognized on non-cytoarchitecture, and not illustrated in CCF
MEAav	√				Well recognized on cytoarchitecture, and not illustrated in CCF
MEApd	√				Well recognized on cytoarchitecture, and not illustrated in CCF
MEApv	√				Well recognized on cytoarchitecture, and not illustrated in CCF
BSTp	√				Well recognized on cytoarchitecture, and not illustrated in CCF
BSTse	√				Well recognized on cytoarchitecture, and not illustrated in CCF
MDc				√	Recognized on non-cytoarchitecture, and not illustrated in CCF
MDl		√		√	Recognized on non-cytoarchitecture, and not illustrated in CCF
MDm		√		√	Recognized on non-cytoarchitecture, and not illustrated in CCF
PVHp	√				Well recognized on cytoarchitecture, and not illustrated in CCF
PVHap					Well recognized on cytoarchitecture, and not illustrated in CCF
PVHpv					Well recognized on cytoarchitecture, and not illustrated in CCF
DMHa		√			Recognized on non-cytoarchitecture, and not illustrated in CCF
DMHp		√			Recognized on non-cytoarchitecture, and not illustrated in CCF
DMHv	√				Well recognized on cytoarchitecture, and not illustrated in CCF
AHNa		√			Recognized on non-cytoarchitecture, and not illustrated in CCF
AHNc	√				Well recognized on cytoarchitecture, and not illustrated in CCF
AHNp	√				Well recognized on cytoarchitecture, and not illustrated in CCF
SUMm	√				Well recognized on cytoarchitecture, and not illustrated in CCF
SUMl	√				Well recognized on cytoarchitecture, and not illustrated in CCF
MPNc				√	Recognized on non-cytoarchitecture, and not illustrated in CCF
MPNl		√			Recognized on non-cytoarchitecture, and not illustrated in CCF
MPNm		√			Recognized on non-cytoarchitecture, and not illustrated in CCF
VMHa	√				Well recognized on cytoarchitecture, and not illustrated in CCF
VMHc	√				Well recognized on cytoarchitecture, and not illustrated in CCF
VMHdm	√				Well recognized on cytoarchitecture, and not illustrated in CCF
VMHvl	√				Well recognized on cytoarchitecture, and not illustrated in CCF
ZId		√			Recognized on non-cytoarchitecture, and not illustrated in CCF
ZIv		√			Recognized on non-cytoarchitecture, and not illustrated in CCF
ZIc		√			Recognized on non-cytoarchitecture, and not illustrated in CCF
ZIr		√			Recognized on non-cytoarchitecture, and not illustrated in CCF
A13	√				Well recognized on cytoarchitecture, and not illustrated in CCF
SCig-a	√				Well recognized on cytoarchitecture, and not illustrated in CCF
SCig-b	√				Well recognized on cytoarchitecture, and not illustrated in CCF
SCig-c	√				Well recognized on cytoarchitecture, and not illustrated in CCF
PAGdm				√	Recognized on non-cytoarchitecture, and not illustrated in CCF
PAGdl				√	Recognized on non-cytoarchitecture, and not illustrated in CCF
PAGl				√	Recognized on non-cytoarchitecture, and not illustrated in CCF
PAGvl				√	Recognized on non-cytoarchitecture, and not illustrated in CCF
PAGvm				√	Recognized on non-cytoarchitecture, and not illustrated in CCF
NLLd				√	Recognized on non-cytoarchitecture, and not illustrated in CCF
NLLv		√			Recognized on non-cytoarchitecture, and not illustrated in CCF
PBlc	√				Well recognized on cytoarchitecture, and not illustrated in CCF
PBld	√				Well recognized on cytoarchitecture, and not illustrated in CCF
PBle	√				Well recognized on cytoarchitecture, and not illustrated in CCF
PBls	√				Well recognized on cytoarchitecture, and not illustrated in CCF
PBlv	√				Well recognized on cytoarchitecture, and not illustrated in CCF
PBm	√				Well recognized on cytoarchitecture, and not illustrated in CCF
PBme	√				Well recognized on cytoarchitecture, and not illustrated in CCF
PBmm	√				Well recognized on cytoarchitecture, and not illustrated in CCF
CSl	√				Well recognized on cytoarchitecture, and not illustrated in CCF
CSm		√			Recognized on non-cytoarchitecture, and not illustrated in CCF
CNlam	√				Well recognized on cytoarchitecture, and not illustrated in CCF
CNspg	√				Well recognized on cytoarchitecture, and not illustrated in CCF
LINGmo	√				Well recognized on cytoarchitecture, and not illustrated in CCF
LINGgr	√				Well recognized on cytoarchitecture, and not illustrated in CCF
CENT2gr	√				Well recognized on cytoarchitecture, and not illustrated in CCF
CENT2mo	√				Well recognized on cytoarchitecture, and not illustrated in CCF
CENT3gr	√				Well recognized on cytoarchitecture, and not illustrated in CCF
CENT3mo	√				Well recognized on cytoarchitecture, and not illustrated in CCF
CUL4/5gr	√				Well recognized on cytoarchitecture, and not illustrated in CCF
CUL4/5mo	√				Well recognized on cytoarchitecture, and not illustrated in CCF
DECgr	√				Well recognized on cytoarchitecture, and not illustrated in CCF
DECmo	√				Well recognized on cytoarchitecture, and not illustrated in CCF
FOTUgr	√				Well recognized on cytoarchitecture, and not illustrated in CCF
FOTUmo	√				Well recognized on cytoarchitecture, and not illustrated in CCF
PYRgr	√				Well recognized on cytoarchitecture, and not illustrated in CCF
PYRmo	√				Well recognized on cytoarchitecture, and not illustrated in CCF
UVUgr	√				Well recognized on cytoarchitecture, and not illustrated in CCF
UVUmo	√				Well recognized on cytoarchitecture, and not illustrated in CCF
NODgr	√				Well recognized on cytoarchitecture, and not illustrated in CCF
NODmo	√				Well recognized on cytoarchitecture, and not illustrated in CCF
SIMgr	√				Well recognized on cytoarchitecture, and not illustrated in CCF
SIMmo	√				Well recognized on cytoarchitecture, and not illustrated in CCF
ANcr1gr	√				Well recognized on cytoarchitecture, and not illustrated in CCF
ANcr1mo	√				Well recognized on cytoarchitecture, and not illustrated in CCF
ANcr2gr	√				Well recognized on cytoarchitecture, and not illustrated in CCF
ANcr2mo	√				Well recognized on cytoarchitecture, and not illustrated in CCF
PRMgr	√				Well recognized on cytoarchitecture, and not illustrated in CCF
PRMmo	√				Well recognized on cytoarchitecture, and not illustrated in CCF
COPYgr	√				Well recognized on cytoarchitecture, and not illustrated in CCF
COPYmo	√				Well recognized on cytoarchitecture, and not illustrated in CCF
PFLgr	√				Well recognized on cytoarchitecture, and not illustrated in CCF
PFLmo	√				Well recognized on cytoarchitecture, and not illustrated in CCF
FLgr	√				Well recognized on cytoarchitecture, and not illustrated in CCF
FLmo	√				Well recognized on cytoarchitecture, and not illustrated in CCF
Summary of brain region delineation
	Total brain regions	Finest brain regions	Cortical regions	Sub-cortical regions	ventricles	fibers
CCF	840	658	242	329	8	81
STAM	916	687	185	445	5	52
