# Supplementary material for: A mouse brain stereotaxic topographic atlas with isotropic 1-μm resolution
Source: Nature. 2025 Jul 2;645(8080):448–56. doi: 10.1038/s41586-025-09211-8 (PMC12422980; doi:10.1038/s41586-025-09211-8)
Supplement: Supplementary file 8 — Evaluations of the global normalization and fine registration of STAM and CCF. [file 41586_2025_9211_MOESM8_ESM.xlsx]

## Sheet: Sheet1
Evaluations of the global normalization and fine registration of STAM and CCF
Brain regions	Global registration for normalization	Fine registration for inter-atlas mapping
		stage1	stage2
outline	0.88069	0.969017	0.953605
act	0.510194	0.707264	0.873264
CB	0.39575	0.781804	0.833513
cc	0.583522	0.932304	0.905001
CP	0.924721	0.974452	0.964717
HIP	0.756549	0.961474	0.953401
fr	0.140318	0.744152	0.589944
DG	0.268523	0.781198	0.830673
MH	0.656285	0.668642	0.860511
PG	0.338395	0.900067	0.895147
LV	0.48752	0.823328	0.906919
V4	0.538348	0.907113	0.906051
mtt	0.530288	0.876594	0.794251
fx	0.284526	0.625884	0.580013
VIIn	0	0.480695	0.696588
TH			0.947533
PVH			0.630894
AOBgl			0.691757
AOBgr			0.678532
AOBmi			0.684755
PO			0.896463
MA			0.844057
MS			0.931299
NDB			0.832502
PIR			0.974527
SI			0.88702
ACB			0.910724
BLA			0.934831
Isocortex			0.990492
RT			0.891128
och			0.894828
GRN			0.907001
NLL			0.8552
PAG			0.933137
AHN			0.900136
DMH			0.831006
icp			0.569943
scp			0.479381
py			0.858784
average	0.486375	0.808933	0.833321
