# Supplementary material for: A mouse brain stereotaxic topographic atlas with isotropic 1-μm resolution
Source: Nature. 2025 Jul 2;645(8080):448–56. doi: 10.1038/s41586-025-09211-8 (PMC12422980; doi:10.1038/s41586-025-09211-8)
Supplement: Supplementary file 9 — Evaluations of registering the Camk2-Cre neuron distribution dataset to the MOST-Nissl dataset. [file 41586_2025_9211_MOESM9_ESM.xlsx]

## Sheet: Sheet1
Evaluations of registering the Camk2-Cre neuron distribution dataset to the MOST-Nissl dataset
Brain regions	Slice Number							Average
	626	646	666	676	706	746	786
outline	0.997064	0.99707	0.997969	0.99795	0.997716	0.99801	0.997664	0.997635
CP	0.976282	0.966984	0.957688	0.946183	0.946212	0.794534		0.931314
HIP	0.9712	0.97744	0.982324	0.981062	0.984393	0.980515	0.975153	0.978869
fr							0.84992	0.84992
MH	0.771842	0.926686	0.889931	0.89435	0.846065	0.793884		0.853793
LV	0.936682	0.910247	0.853329	0.851821	0.849277	0.802305	0.799356	0.857574
mtt					0.853768	0.900619		0.877193
fx	0.863179	0.772304				0.903418		0.8463
