# Supplementary material for: A mouse brain stereotaxic topographic atlas with isotropic 1-μm resolution
Source: Nature. 2025 Jul 2;645(8080):448–56. doi: 10.1038/s41586-025-09211-8 (PMC12422980; doi:10.1038/s41586-025-09211-8)
Supplement: Supplementary file 10 — Evaluations of registering the ISH images to corresponding coronal slices of the MOST-Nissl dataset. [file 41586_2025_9211_MOESM10_ESM.xlsx]

## Sheet: Sheet1
Evaluations of registering the ISH images to corresponding coronal slices of the MOST-Nissl dataset
Brain regions of interest	Dice score for outline of this slice	Dice score for brain region of interest
ACA	0.997905	0.985317
ADP	0.996003	0.972373
BLA	0.997949	0.98234
CL	0.997513	0.90885
ILA	0.997016	0.930342
MD	0.997984	0.903875
MDRNv	0.979288	0.944343
MPN	0.997709	0.939906
NB	0.995148	0.946598
NLL	0.990325	0.959717
OV	0.997296	0.836645
PD	0.997132	0.910877
PL	0.996225	0.94459
PPN	0.991848	0.945476
PS	0.997612	0.931911
RM	0.993492	0.961307
RPA	0.994479	0.860884
RR	0.985396	0.957218
SBPV	0.9983	0.986582
SPVI	0.997678	0.839443
VLPO	0.997732	0.94121
