# Supplementary material for: A mouse brain stereotaxic topographic atlas with isotropic 1-μm resolution
Source: Nature. 2025 Jul 2;645(8080):448–56. doi: 10.1038/s41586-025-09211-8 (PMC12422980; doi:10.1038/s41586-025-09211-8)
Supplement: Supplementary file 11 — Evaluations of registering the whole-head dataset on the MOST-Nissl dataset. [file 41586_2025_9211_MOESM11_ESM.xlsx]

## Sheet: Sheet1
Evaluations of registering the whole-head dataset on the MOST-Nissl dataset
Brain regions	Dice score
outline	0.991432
act	0.772045
CB	0.869743
cc	0.91116
HIP	0.969662
DG	0.769967
PG	0.924625
LV	0.880895
V4	0.849281
VIIn	0.804908
