# Supplementary material for: A mouse brain stereotaxic topographic atlas with isotropic 1-μm resolution
Source: Nature. 2025 Jul 2;645(8080):448–56. doi: 10.1038/s41586-025-09211-8 (PMC12422980; doi:10.1038/s41586-025-09211-8)
Supplement: Supplementary file 16 — Source Data Extended Data Fig. 4 [file 41586_2025_9211_MOESM16_ESM.xlsx]

## Sheet: Sheet1
Dice scores for evaluating the registration of specific neuron distribution datasets
Brain regions	Dataset name																						Average
	193719	193723	193727	194943	194958	195674	200883	200937	200950	200958	200961	210315	210692	211130	211398	211401	211441	211768	211772	211930	195225	194434
outline	0.97584	0.98923	0.981819	0.983222	0.98111	0.969755	0.982247	0.981811	0.982862	0.983489	0.979945	0.977817	0.971192	0.930478	0.964112	0.987612	0.984845	0.98845	0.974948	0.987212	0.976258	0.985263	0.97816
act	0.65156	0.711881	0.519107	0.717237	0.723131	0.781298	0.67201	0.745793	0.785909	0.778154	0.798407	0.681051	0.697855	0.376886	0.768472	0.679093	0.710108	0.550517	0.541435	0.669134			0.677952
CB	0.629523	0.579209	0.644187	0.770364	0.777717	0.755366	0.74471	0.784397	0.772679	0.779462	0.764373	0.784923	0.720999	0.5492	0.600093	0.551747	0.699141	0.669512	0.682065	0.591315	0.705131	0.746105	0.695555
cc	0.845339	0.849744	0.856857	0.904548	0.890963	0.889053	0.819157	0.850674	0.886481	0.902209	0.845097	0.897399	0.878829	0.714238	0.855659	0.862387	0.780917	0.866789	0.897718	0.880789	0.816637	0.703139	0.849756
CP				0.963908		0.951199	0.977443	0.975393	0.942937			0.95335	0.97504	0.963843			0.976638		0.976489		0.928298	0.881808	0.955529
HIP	0.954733	0.968574	0.960346	0.968277	0.966505	0.965109	0.954621	0.957584	0.964191	0.970362	0.965796	0.956535	0.958547	0.94498	0.94647	0.970704	0.961174	0.959191	0.95822	0.967683	0.968721	0.973996	0.961924
fr	0.785552	0.584574	0.699696	0.831265		0.812825	0.802757	0.850921	0.809952	0.828331	0.76329	0.557106	0.813493	0.649624	0.810832	0.813226	0.858729	0.808571	0.737041	0.780315			0.768321
MH	0.612179	0.754389	0.743144	0.73166	0.609629	0.705971	0.720296	0.748967	0.730771	0.693735	0.690525	0.478229	0.688693	0.703512	0.638473	0.740169	0.810488	0.747988	0.754824	0.742822			0.702323
PG	0.901608	0.891107	0.884006	0.893779	0.905574	0.892166	0.910767	0.902937	0.901254	0.901021	0.881347	0.89659	0.905775	0.802651	0.844214	0.889573	0.911761	0.874471	0.842434	0.883203	0.82314	0.791768	0.878689
LV	0.824458	0.864905	0.857055	0.854531	0.852714	0.846218	0.847573	0.850609	0.834128	0.850629	0.812575	0.821995	0.835768	0.79393	0.797913	0.850928	0.855036	0.861	0.83998	0.857853	0.593702	0.49885	0.813743
V4	0.854122	0.831689	0.811633	0.805661	0.851189	0.827541	0.808286	0.842644	0.822537	0.86549	0.870242	0.841451	0.738911	0.537441	0.853401	0.799644	0.845069	0.711126	0.817008	0.755096	0.60635	0.647982	0.788387
ISO	0.983435	0.978064	0.979438				0.969576	0.975535					0.97504	0.953285	0.980551	0.982786	0.972159	0.97938	0.962656	0.968315			0.973863
