# Supplementary material for: A mouse brain stereotaxic topographic atlas with isotropic 1-μm resolution
Source: Nature. 2025 Jul 2;645(8080):448–56. doi: 10.1038/s41586-025-09211-8 (PMC12422980; doi:10.1038/s41586-025-09211-8)
Supplement: Supplementary file 17 — Source Data Extended Data Fig. 10 [file 41586_2025_9211_MOESM17_ESM.xlsx]

## Sheet: Sheet1
The Dice scores for evaluating the 2D registration of auxiliary images and corresponding planes from STAM
Dataset & Slice No.	Thy1-Cre image dataset for subdividing ACB					Vglut2-Cre image dataset for subdividing ZI					ISH image dataset for subdividing PAG
	1	2	3	4	5	1	2	3	4	5	1	2	3	4	5
Brain regions
outline	0.988015	0.988929	0.989947	0.988299	0.987826	0.991798	0.99045	0.990211	0.990394	0.991321	0.988751	0.993767	0.96733	0.97866	0.987849
ACB	0.842545	0.908469	0.874343	0.876434	0.788117	-	-	-	-	-	-	-	-	-	-
ZI	-	-	-	-	-	0.824972	0.897264	0.917351	0.908641	0.928875	-	-	-	-	-
PAG	-	-	-	-	-	-	-	-	-	-	0.996425	0.973343	0.856244	0.961448	0.961172
